# Supplementary material for: Sex- and Dose-Dependent Effect of L-Citrulline on Body Weight and Food Intake in Obese Type 2 Diabetic Rats
Source: Int J Endocrinol Metab. 2025 Oct 20;23(3):e162367. doi: 10.5812/ijem-162367 (PMC12606883; doi:10.5812/ijem-162367)
Supplement: ijem-23-3-162367-s001.zip [file ijem-23-3-162367-s001.zip]

Archive with 2 entries (2 files):
- Supplementary Figures.docx
- ijem-162367-Supplementary File-for SE.docx
